# Supplementary material for: Effect of Thuja occidentalis L. Essential Oil Combined with Diatomite Against Selected Pests
Source: Molecules. 2025 Aug 6;30(15):3300. doi: 10.3390/molecules30153300 (PMC12348420; doi:10.3390/molecules30153300)
Supplement: Supplementary file 1 [file molecules-30-03300-s001.zip]

Archive with 1 entries (1 files):
- molecules-3744872-supplementary (1).pdf
